# Supplementary material for: Mitochondrial Genomes from Fungal the Entomopathogenic Moelleriella Genus Reveals Evolutionary History, Intron Dynamics and Phylogeny
Source: J Fungi (Basel). 2025 Jan 24;11(2):94. doi: 10.3390/jof11020094 (PMC11856489; doi:10.3390/jof11020094)
Supplement: Supplementary file 1 [file jof-11-00094-s001.zip]

Archive with 1 entries (1 files):
- jof-3365993-supplementary.pdf
